# Supplementary material for: Brevundimonas vesicularis (S1T13) Mitigates Drought-Stress-Associated Damage in Arabidopsis thaliana
Source: Int J Mol Sci. 2023 Nov 22;24(23):16590. doi: 10.3390/ijms242316590 (PMC10705876; doi:10.3390/ijms242316590)
Supplement: Supplementary file 1 [file ijms-24-16590-s001.zip]

Archive with 1 entries (1 files):
- ijms-2696192-supplementary.pdf
